# Supplementary material for: Chronic High Fat Diet Intake Impairs Hepatic Metabolic Parameters in Ovariectomized Sirt3 KO Mice
Source: Int J Mol Sci. 2021 Apr 20;22(8):4277. doi: 10.3390/ijms22084277 (PMC8074326; doi:10.3390/ijms22084277)
Supplement: Supplementary file 1 [file ijms-22-04277-s001.zip]

Archive with 1 entries (1 files):
- ijms-1177635-supplementary.pdf
